# Supplementary material for: Genome-wide association study for feed efficiency and growth traits in U.S. beef cattle
Source: BMC Genomics. 2017 May 18;18:386. doi: 10.1186/s12864-017-3754-y (PMC5437562; doi:10.1186/s12864-017-3754-y)
Supplement: Additional file 1: — Summary data for all lead and supporting SNPs from the 778K analyses for RFI, DMI, ADG, and MMWT, including dbSNP identifiers and QTL coordinates. (XLSX 710 kb) [file 12864_2017_3754_MOESM1_ESM.xlsx]

## Sheet: Angus_RFI
rs#	Lab_MarkerID	Chromosome	Position	P-Value	#NAME?	Regression Beta	Proportion of Variance Explained	Minor Allele D Frequency	Major Allele d Frequency
137065937	1074129	2	29623346	3.0866e-06	5.51052	0.511117	0.0326539	0.300992	0.699008
135108780	1074130	2	29625122	3.75555e-06	5.42533	0.506608	0.0320985	0.300283	0.699717
133892799	1374701	11	97295651	5.49357e-06	5.26015	1.74988	0.0310219	0.0148725	0.985127
110864246	1308785	9	66283975	1.61166e-05	4.79273	-1.56186	0.0279774	0.0177054	0.982295
134200510	1369773	11	80193318	1.64934e-05	4.78269	-0.445372	0.0279121	0.33711	0.66289
42256362	1504746	17	58395839	1.68021e-05	4.77464	-1.00827	0.0278596	0.0467422	0.953258
42256366	1504747	17	58397123	1.68021e-05	4.77464	-1.00827	0.0278596	0.0467422	0.953258
110613171	1504748	17	58400380	1.68021e-05	4.77464	-1.00827	0.0278596	0.0467422	0.953258
42256389	1504750	17	58406779	1.68021e-05	4.77464	-1.00827	0.0278596	0.0467422	0.953258
42256390	1504751	17	58408213	1.68021e-05	4.77464	-1.00827	0.0278596	0.0467422	0.953258
41630500	1504752	17	58409178	1.68021e-05	4.77464	-1.00827	0.0278596	0.0467422	0.953258
42257275	1504753	17	58410638	1.68021e-05	4.77464	-1.00827	0.0278596	0.0467422	0.953258
42257272	1504754	17	58411347	1.68021e-05	4.77464	-1.00827	0.0278596	0.0467422	0.953258
42257269	1504755	17	58415910	1.68021e-05	4.77464	-1.00827	0.0278596	0.0467422	0.953258
109471282	1265367	8	13810984	1.81139e-05	4.74199	-0.882572	0.0276471	0.0580737	0.941926
110151930	1265369	8	13818593	1.81139e-05	4.74199	-0.882572	0.0276471	0.0580737	0.941926
135494252	1369774	11	80201617	2.40292e-05	4.61926	-0.436612	0.0268486	0.342068	0.657932
133703938	1743776	14	27149618	2.76458e-05	4.55837	-0.428463	0.0264526	0.445467	0.554533
110355359	1690041	29	40547900	2.78953e-05	4.55447	0.471728	0.0264272	0.260623	0.739377
42192000	1690042	29	40548943	2.78953e-05	4.55447	0.471728	0.0264272	0.260623	0.739377
110169955	1369777	11	80218089	2.85185e-05	4.54487	-0.434684	0.0263649	0.331445	0.668555
109758989	1004213	8	13822797	2.91353e-05	4.53558	-0.853603	0.0263044	0.0594901	0.94051
41722973	1429766	14	27790232	2.98325e-05	4.52531	0.427832	0.0262376	0.419972	0.580028
136799554	1125420	3	87439263	3.34798e-05	4.47522	1.46689	0.025912	0.0191218	0.980878
109376242	1091678	2	96362923	3.8081e-05	4.41929	0.584433	0.0255485	0.144476	0.855524
109516753	11118	12	90983897	4.06616e-05	4.39082	1.47854	0.0253635	0.0184136	0.981586
136301326	1401684	12	90896557	4.06616e-05	4.39082	1.47854	0.0253635	0.0184136	0.981586
133331811	1690037	29	40532728	4.55468e-05	4.34154	0.458237	0.0250433	0.266289	0.733711
42007098	1588388	22	18608336	4.82338e-05	4.31665	0.424686	0.0248817	0.358357	0.641643

## Sheet: Angus_DMI
rs#	Lab_MarkerID	Chromosome	Position	P-Value	#NAME?	Regression Beta	Proportion of Variance Explained	Minor Allele D Frequency	Major Allele d Frequency
134625493	1290492	8	106731985	2.93329e-07	6.53264	-2.90679	0.0392004	0.0127479	0.987252
133892799	1374701	11	97295651	1.55588e-06	5.80802	2.47422	0.0344902	0.0148725	0.985127
137110578	1082881	2	62974333	5.51269e-06	5.25864	-0.744497	0.0309192	0.238669	0.761331
137811077	1050880	1	105689929	5.65442e-06	5.24761	0.668381	0.0308476	0.30949	0.69051
109603342	12159	11	97289960	7.76967e-06	5.1096	1.21257	0.0299509	0.0637394	0.936261
133615391	1290503	8	106766385	7.82987e-06	5.10625	-2.47396	0.0299292	0.0134561	0.986544
109672807	1237394	7	26949001	1.27555e-05	4.8943	-2.09018	0.0285528	0.0184136	0.981586
109036364	1350807	11	6723232	1.30907e-05	4.88304	0.889476	0.0284797	0.119688	0.880312
110239596	1350809	11	6725410	1.30907e-05	4.88304	0.889476	0.0284797	0.119688	0.880312
110883461	1350810	11	6725925	1.30907e-05	4.88304	0.889476	0.0284797	0.119688	0.880312
110928265	1350811	11	6726453	1.30907e-05	4.88304	0.889476	0.0284797	0.119688	0.880312
109645991	1350812	11	6727568	1.30907e-05	4.88304	0.889476	0.0284797	0.119688	0.880312
110809740	1082994	2	63295213	1.56347e-05	4.80591	-0.860047	0.0279791	0.122521	0.877479
135264110	1606665	23	26754246	1.62517e-05	4.7891	0.61196	0.0278699	0.376771	0.623229
43257943	1050834	1	105462518	1.71553e-05	4.7656	0.610966	0.0277174	0.357649	0.642351
29023549	1734877	2	63060266	1.84698e-05	4.73354	-0.692617	0.0275094	0.244334	0.755666
109071306	1606106	23	24347300	1.88631e-05	4.72439	-0.587774	0.02745	0.378895	0.621105
41841439	4592	17	57228766	1.90455e-05	4.72021	0.777129	0.0274229	0.160765	0.839235
43609681	1315177	9	89800985	2.07919e-05	4.68211	-0.567408	0.0271757	0.492918	0.507082
43608594	1315182	9	89820178	2.07919e-05	4.68211	-0.567408	0.0271757	0.492918	0.507082
43609676	1758633	9	89800414	2.07919e-05	4.68211	-0.567408	0.0271757	0.492918	0.507082
110448920	1374755	11	97608958	2.12276e-05	4.6731	0.717493	0.0271173	0.20255	0.79745
41638233	1734874	2	62821623	2.32202e-05	4.63413	-0.633764	0.0268645	0.31728	0.68272
136765524	1050898	1	105736482	2.35047e-05	4.62884	0.610766	0.0268302	0.374646	0.625354
110406969	1318595	9	100541528	2.64742e-05	4.57718	0.799733	0.0264952	0.138102	0.861898
110523556	1083804	2	66508610	3.41146e-05	4.46706	-0.808936	0.0257813	0.131728	0.868272
133418622	1655038	26	50189393	3.50015e-05	4.45591	0.572085	0.0257091	0.409348	0.590652
41841463	1504453	17	57196330	3.5093e-05	4.45478	0.741438	0.0257017	0.166431	0.833569
135569709	1050894	1	105727490	3.64052e-05	4.43884	0.594892	0.0255984	0.373938	0.626062
133558403	1050895	1	105729860	3.64052e-05	4.43884	0.594892	0.0255984	0.373938	0.626062
137326705	1050896	1	105731217	3.64052e-05	4.43884	0.594892	0.0255984	0.373938	0.626062
137622107	1082922	2	63054274	3.6544e-05	4.43718	-0.664219	0.0255877	0.246459	0.753541
42371340	1237500	7	27311574	3.73032e-05	4.42825	-1.79743	0.0255299	0.0219547	0.978045
136538273	1082829	2	62817570	4.15318e-05	4.38162	-0.612414	0.0252277	0.319405	0.680595
110273069	1588391	22	18620922	4.35476e-05	4.36104	0.616837	0.0250944	0.288952	0.711048
81173353	47524	12	63332609	4.3598e-05	4.36053	-0.581999	0.0250911	0.40085	0.59915
132907982	1405644	13	15859531	4.44288e-05	4.35234	-2.02674	0.025038	0.0184136	0.981586
43610624	1315150	9	89722914	4.55538e-05	4.34148	-0.544073	0.0249677	0.484419	0.515581
133419229	1315178	9	89805758	4.68644e-05	4.32916	-0.543714	0.0248879	0.49221	0.50779

## Sheet: Angus_ADG
rs#	Lab_MarkerID	Chromosome	Position	P-Value	#NAME?	Regression Beta	Proportion of Variance Explained	Minor Allele D Frequency	Major Allele d Frequency
109223956	1316216	9	93687337	6.90303e-07	6.16096	-0.107295	0.0166742	0.38486	0.61514
135981133	1316219	9	93695636	7.37127e-07	6.13246	-0.106808	0.0165893	0.383588	0.616412
135403558	1316253	9	93791941	8.59064e-07	6.06597	0.10386	0.0163914	0.475509	0.524491
136814350	1316214	9	93675941	2.48574e-06	5.60455	-0.100013	0.0150191	0.405852	0.594148
41789916	1465484	15	79182407	2.68421e-06	5.57118	-0.101072	0.01492	0.403626	0.596374
41570391	53811	6	18213934	3.62663e-06	5.4405	-0.194054	0.0145319	0.0613868	0.938613
109037420	1152378	4	69674768	6.01733e-06	5.2206	0.107615	0.0138794	0.255089	0.744911
110322519	1237082	7	25931459	6.29726e-06	5.20085	-0.0941643	0.0138208	0.446565	0.553435
108941264	1237081	7	25927332	6.49254e-06	5.18759	-0.0939801	0.0137815	0.445611	0.554389
110782107	1237086	7	25944056	6.49254e-06	5.18759	-0.0939801	0.0137815	0.445611	0.554389
110724505	1237084	7	25939522	7.5199e-06	5.12379	-0.0933686	0.0135923	0.447201	0.552799
109569192	1124093	3	82106296	7.98796e-06	5.09756	-0.104193	0.0135146	0.283397	0.716603
136935442	1237080	7	25923497	8.02594e-06	5.0955	-0.0933444	0.0135085	0.447837	0.552163
41848271	1675719	28	34891751	9.32522e-06	5.03034	0.211767	0.0133155	0.0477099	0.95229
110939074	1124092	3	82104224	9.40405e-06	5.02669	-0.103658	0.0133046	0.284669	0.715331
110517622	1237085	7	25942708	9.72977e-06	5.0119	-0.0922504	0.0132608	0.448155	0.551845
110747798	1124095	3	82107986	1.04657e-05	4.98023	-0.102917	0.013167	0.281807	0.718193
43709402	32000	3	82113195	1.3915e-05	4.85652	-0.101382	0.0128008	0.282125	0.717875
110958306	1152382	4	69711666	1.58157e-05	4.80091	0.102333	0.0126363	0.257634	0.742366
109779110	1152383	4	69726316	1.58157e-05	4.80091	0.102333	0.0126363	0.257634	0.742366
133896821	1152389	4	69751713	1.58157e-05	4.80091	0.102333	0.0126363	0.257634	0.742366
109915984	1465483	15	79180768	1.6441e-05	4.78407	-0.09207	0.0125865	0.420802	0.579198
29011701	1777331	15	79187295	2.1254e-05	4.67256	-0.0908162	0.0122569	0.423346	0.576654
137378032	1203276	6	16469389	2.2872e-05	4.6407	0.102665	0.0121628	0.236641	0.763359
110503985	1152384	4	69728660	2.31013e-05	4.63636	0.0992653	0.01215	0.25827	0.74173
41591011	48682	6	15978059	2.76333e-05	4.55857	0.101198	0.0119202	0.273855	0.726145
135698183	1376970	11	106075378	3.00872e-05	4.52162	0.0880146	0.0118112	0.46883	0.53117
42902946	1526865	18	65200910	3.21541e-05	4.49276	0.112262	0.011726	0.178435	0.821565
110475056	1545626	20	3296944	3.3018e-05	4.48125	0.273997	0.0116921	0.0260814	0.973919
42764718	1484644	16	66621274	3.4504e-05	4.46213	-0.183055	0.0116356	0.0585242	0.941476
132956316	1046085	1	86808761	3.5199e-05	4.45347	-0.0903384	0.0116101	0.334288	0.665712
110312572	1677936	28	42281540	3.58033e-05	4.44608	0.355616	0.0115883	0.0139949	0.986005
110126320	3460	11	9944217	3.6977e-05	4.43207	-0.123843	0.011547	0.140903	0.859097
132656141	1465485	15	79191434	3.80758e-05	4.41935	-0.0925102	0.0115095	0.373728	0.626272
137662818	1354547	11	21928856	3.99917e-05	4.39803	-0.149217	0.0114466	0.0919211	0.908079
42224071	1663537	27	32097634	4.117e-05	4.38542	-0.234734	0.0114095	0.0324427	0.967557
133863181	1242329	7	44122678	4.32726e-05	4.36379	-0.100553	0.0113457	0.254453	0.745547
110976729	1380356	12	10265162	4.62651e-05	4.33475	-0.15054	0.0112601	0.081743	0.918257

## Sheet: Angus_MMWT
rs#	Lab_MarkerID	Chromosome	Position	P-Value	#NAME?	Regression Beta	Proportion of Variance Explained	Minor Allele D Frequency	Major Allele d Frequency
42207999	1236505	7	23830745	1.31235e-16	15.8819	6.86427	0.0456227	0.201654	0.798346
135605472	1049188	1	98502082	3.51381e-12	11.4542	6.08302	0.0324727	0.138359	0.861641
134050187	1236506	7	23832882	4.62329e-12	11.335	5.88947	0.0321174	0.202926	0.797074
134458731	1231135	7	255744	4.89103e-12	11.3106	6.96855	0.0320445	0.0900127	0.909987
133232710	1236511	7	23846696	8.16832e-12	11.0879	5.80528	0.0313803	0.206743	0.793257
133460643	1236508	7	23840604	8.68421e-11	10.0613	5.47788	0.0283169	0.197519	0.802481
43755401	1730222	PAX	148816634	5.77912e-10	9.23814	5.98706	0.0258588	0.111005	0.888995
137601998	1563938	20	71903267	7.50779e-10	9.12449	4.89248	0.0255193	0.185751	0.814249
134953219	1567326	21	13242596	2.7325e-09	8.56344	5.10763	0.0238433	0.143448	0.856552
41592029	1747119	21	13323044	4.33596e-09	8.36292	5.96438	0.0232443	0.0906489	0.909351
43760822	1514954	18	17672718	1.26817e-08	7.89682	6.53735	0.0218522	0.0636132	0.936387
137120513	1236509	7	23841496	2.19991e-08	7.6576	4.74117	0.0211378	0.156807	0.843193
136353073	1236510	7	23841988	2.19991e-08	7.6576	4.74117	0.0211378	0.156807	0.843193
132803633	1051302	1	107558595	2.28342e-08	7.64141	5.29511	0.0210895	0.115458	0.884542
43755523	1051307	1	107564284	2.42453e-08	7.61537	5.25428	0.0210117	0.115458	0.884542
136742116	1051305	1	107561661	3.04029e-08	7.51709	5.20936	0.0207183	0.116412	0.883588
137137707	1051303	1	107559653	3.47378e-08	7.4592	5.21462	0.0205455	0.115776	0.884224
43760847	1051309	1	107565942	3.49049e-08	7.45711	5.23012	0.0205393	0.114504	0.885496
43759801	1051308	1	107564794	3.829e-08	7.41691	5.19377	0.0204193	0.11514	0.88486
109710180	1613361	23	52404772	3.93188e-08	7.4054	5.24342	0.0203849	0.112595	0.887405
42954027	1530329	19	11469210	4.47301e-08	7.3494	5.55074	0.0202177	0.101463	0.898537
43061701	1057953	1	133238094	4.65776e-08	7.33182	4.78901	0.0201653	0.131361	0.868639
110184083	1305838	9	54802655	4.67168e-08	7.33053	7.01225	0.0201614	0.0604326	0.939567
43760284	1051304	1	107560334	9.5628e-08	7.01941	5.03285	0.019233	0.116412	0.883588
110009843	1315539	9	91263523	1.21828e-07	6.91425	4.7872	0.0189193	0.124046	0.875954
134402253	1230674	6	119331266	1.21929e-07	6.91389	8.20662	0.0189182	0.0365776	0.963422
110220920	1463863	15	73600677	1.27487e-07	6.89453	5.08955	0.0188605	0.102417	0.897583
136633811	1049180	1	98472421	1.44968e-07	6.83873	5.06787	0.018694	0.0995547	0.900445
133136076	1242418	7	44686973	1.75987e-07	6.75452	4.36101	0.0184429	0.159033	0.840967
133831178	1439972	14	68170826	2.26598e-07	6.64474	4.46084	0.0181156	0.119911	0.880089
109409500	1231145	7	314077	3.30907e-07	6.48029	6.64738	0.0176254	0.0442112	0.955789
136012293	1231147	7	326553	3.30907e-07	6.48029	6.64738	0.0176254	0.0442112	0.955789
136829768	1231143	7	304339	4.78255e-07	6.32034	5.17167	0.0171488	0.104326	0.895674
43759254	1499950	17	40853070	6.85366e-07	6.16408	4.02503	0.0166834	0.171756	0.828244
109143644	1426571	14	15915282	8.03966e-07	6.09476	4.65184	0.0164771	0.110687	0.889313
137060698	1305332	9	52569232	8.80833e-07	6.05511	4.24112	0.016359	0.135814	0.864186
134129887	1546471	20	6402124	9.30879e-07	6.03111	6.49392	0.0162876	0.0448473	0.955153
134006902	1499938	17	40814759	1.13704e-06	5.94423	3.94666	0.0160291	0.18257	0.81743
43249252	1045876	1	85700587	1.20818e-06	5.91787	9.60176	0.0159507	0.0203562	0.979644
134596536	1563937	20	71896856	1.25954e-06	5.89979	3.99502	0.0158969	0.148219	0.851781
41646025	1748124	23	28013242	1.28075e-06	5.89253	4.96189	0.0158753	0.101463	0.898537
43142029	1499944	17	40839317	1.34661e-06	5.87076	3.88612	0.0158105	0.194656	0.805344
43766947	1141837	4	24803392	1.94487e-06	5.71111	4.47594	0.0153358	0.123728	0.876272
133704444	1172773	5	21623822	1.97053e-06	5.70542	3.13745	0.0153189	0.242684	0.757316
43753941	1499967	17	40906834	1.99062e-06	5.70101	3.81579	0.0153058	0.187977	0.812023
41657835	1499956	17	40877088	2.12086e-06	5.67349	3.84082	0.015224	0.203244	0.796756
41712315	1332051	10	44371775	2.17048e-06	5.66345	4.7068	0.0151941	0.0849237	0.915076
135004867	1402864	13	5064339	2.19131e-06	5.6593	4.55629	0.0151818	0.105916	0.894084
137487634	1104513	3	5351527	2.40019e-06	5.61975	4.77623	0.0150643	0.0951018	0.904898
43769070	1499941	17	40823487	2.41559e-06	5.61698	3.79716	0.015056	0.187977	0.812023
43770375	1499942	17	40829382	2.41559e-06	5.61698	3.79716	0.015056	0.187977	0.812023
43770374	1499943	17	40830081	2.41559e-06	5.61698	3.79716	0.015056	0.187977	0.812023
136833379	1141839	4	24806065	2.7288e-06	5.56403	4.41935	0.0148987	0.123092	0.876908
135129467	1538333	19	41874523	2.77468e-06	5.55679	5.07072	0.0148772	0.0747455	0.925254
42068056	1639164	25	33175508	2.98115e-06	5.52562	-2.88	0.0147846	0.306298	0.693702
133717292	1499969	17	40911520	3.02729e-06	5.51895	3.92085	0.0147648	0.16444	0.83556
110415780	1049191	1	98505400	3.09154e-06	5.50983	4.98913	0.0147377	0.072201	0.927799
132958644	1315543	9	91278416	3.13563e-06	5.50368	4.60988	0.0147195	0.0855598	0.91444
135721232	1141838	4	24804884	3.32047e-06	5.4788	4.37319	0.0146456	0.124046	0.875954
136810256	1049189	1	98502782	3.5898e-06	5.44493	4.93447	0.014545	0.0725191	0.927481
110328626	1370303	11	82169787	3.75918e-06	5.42491	3.87019	0.0144856	0.143448	0.856552
43246013	1514957	18	17675645	3.85327e-06	5.41417	6.86824	0.0144537	0.0346692	0.965331
109247309	1049190	1	98504075	4.01054e-06	5.3968	4.93016	0.0144021	0.0725191	0.927481
43749994	1500044	17	41135724	4.05434e-06	5.39208	3.39773	0.0143881	0.214695	0.785305
134793945	1231144	7	310832	4.2662e-06	5.36996	5.1022	0.0143225	0.0763359	0.923664
109521954	1260989	7	318866	4.2662e-06	5.36996	5.1022	0.0143225	0.0763359	0.923664
136592120	1538334	19	41877033	4.33994e-06	5.36252	4.97222	0.0143004	0.0737913	0.926209
110311747	1049181	1	98475576	4.39272e-06	5.35727	4.87056	0.0142848	0.0731552	0.926845
110658441	1049183	1	98494109	4.39272e-06	5.35727	4.87056	0.0142848	0.0731552	0.926845
Hapmap25077-BTA-151007	1765986	2	76162938	4.45252e-06	5.35139	7.16865	0.0142674	0.0333969	0.966603
110371523	1035916	1	47068048	4.66573e-06	5.33108	4.45788	0.0142071	0.0986005	0.901399
134791948	1439967	14	68148665	5.2522e-06	5.27966	4.28919	0.0140545	0.0982824	0.901718
136703009	1567327	21	13260593	5.26516e-06	5.27859	5.42818	0.0140514	0.0629771	0.937023
43756040	1499964	17	40894145	5.51423e-06	5.25851	3.76143	0.0139918	0.173346	0.826654
42002961	1728078	PAX	145782062	6.16737e-06	5.2099	3.28215	0.0138476	0.229326	0.770674
133222941	1049186	1	98498166	6.30772e-06	5.20013	4.83358	0.0138187	0.071883	0.928117
41712321	1332050	10	44369302	6.62399e-06	5.17888	4.29028	0.0137557	0.0916031	0.908397
135918718	1730980	PAX	143829946	7.01091e-06	5.15423	6.35097	0.0136826	0.0438931	0.956107
108963656	1049184	1	98495152	7.12707e-06	5.14709	4.82529	0.0136614	0.0712468	0.928753
109129052	1049185	1	98496952	7.12707e-06	5.14709	4.82529	0.0136614	0.0712468	0.928753
109017264	1049187	1	98499714	7.12707e-06	5.14709	4.82529	0.0136614	0.0712468	0.928753
135165481	1439953	14	68094593	7.773e-06	5.10941	2.7081	0.0135497	0.372137	0.627863
136438086	1567324	21	13235956	8.00785e-06	5.09648	3.99799	0.0135114	0.132634	0.867366
110187183	1135471	4	1062	8.06352e-06	5.09348	3.36976	0.0135025	0.195611	0.804389
43769074	1499940	17	40821016	8.3319e-06	5.07926	3.61969	0.0134604	0.173982	0.826018
136953254	1439952	14	68092776	8.66267e-06	5.06235	2.69659	0.0134103	0.370865	0.629135
136044744	1639165	25	33176939	9.46597e-06	5.02383	-2.5511	0.0132962	0.394402	0.605598
133462686	1359651	11	41298588	1.05648e-05	4.97614	5.87479	0.0131549	0.043257	0.956743
108984805	1499952	17	40859154	1.13029e-05	4.94681	3.63839	0.0130681	0.160305	0.839695
136097936	1439954	14	68095999	1.13052e-05	4.94672	2.66785	0.0130678	0.369593	0.630407
133570048	1439955	14	68096840	1.13052e-05	4.94672	2.66785	0.0130678	0.369593	0.630407
43122396	1499953	17	40864279	1.1363e-05	4.94451	3.54019	0.0130613	0.189567	0.810433
110938731	1105994	3	10030994	1.13771e-05	4.94397	-2.57213	0.0130597	0.426845	0.573155
136040823	1439951	14	68091338	1.1721e-05	4.93104	2.91404	0.0130214	0.24173	0.75827
43378333	1555415	20	40929101	1.28759e-05	4.89022	2.95443	0.0129006	0.229326	0.770674
134993295	1439956	14	68103292	1.37754e-05	4.8609	2.6463	0.0128138	0.374046	0.625954
110948372	1498517	17	34898812	1.39958e-05	4.854	-5.71371	0.0127934	0.0419847	0.958015
134915716	1498519	17	34904660	1.39958e-05	4.854	-5.71371	0.0127934	0.0419847	0.958015
110887634	1742742	13	51677199	1.47352e-05	4.83164	4.4317	0.0127273	0.0861959	0.913804
136814611	1500046	17	41138782	1.4853e-05	4.82819	3.25779	0.012717	0.177163	0.822837
43175021	1443353	14	80528516	1.48752e-05	4.82754	4.08464	0.0127151	0.108779	0.891221
43122411	1499955	17	40875124	1.52622e-05	4.81638	3.7607	0.0126821	0.16126	0.83874
43121342	1248865	7	68280771	1.8604e-05	4.73039	-2.51421	0.0124278	0.355916	0.644084
43121344	17591	7	68281468	1.87497e-05	4.72701	-2.51279	0.0124178	0.355598	0.644402
43121351	1248864	7	68278559	1.87497e-05	4.72701	-2.51279	0.0124178	0.355598	0.644402
109587615	1229872	6	117018936	1.89333e-05	4.72277	4.68653	0.0124053	0.0747455	0.925254
43142015	1499946	17	40846350	1.89948e-05	4.72137	3.44899	0.0124011	0.170165	0.829835
133962107	1312283	9	79764892	1.91376e-05	4.71811	4.14172	0.0123915	0.086514	0.913486
42507037	1369589	11	79428345	2.01208e-05	4.69636	4.09533	0.0123272	0.104008	0.895992
135589261	1316433	9	94295982	2.23285e-05	4.65114	4.19392	0.0121936	0.108461	0.891539
135117363	1377262	11	106965333	2.32089e-05	4.63435	6.24518	0.012144	0.0407125	0.959288
136317465	1596419	22	49752627	2.3344e-05	4.63183	6.45622	0.0121366	0.0362595	0.96374
133427787	1057952	1	133234702	2.40587e-05	4.61873	3.89593	0.0120979	0.120229	0.879771
133607261	1647003	26	22075366	2.43529e-05	4.61345	-11.3205	0.0120823	0.0108142	0.989186
109375925	1327811	10	26605088	2.5684e-05	4.59034	2.43991	0.012014	0.441476	0.558524
134926831	1514956	18	17674811	2.79117e-05	4.55421	6.79009	0.0119074	0.0298982	0.970102
137810199	1234490	7	15718585	2.9246e-05	4.53393	3.96041	0.0118475	0.100827	0.899173
134537992	1440405	14	69509386	3.00242e-05	4.52253	2.46903	0.0118139	0.387723	0.612277
43759858	1499951	17	40853802	3.09836e-05	4.50887	3.489	0.0117735	0.165076	0.834924
109350114	1248857	7	68249285	3.14395e-05	4.50252	-2.46625	0.0117548	0.350191	0.649809
42417978	1248858	7	68250531	3.14395e-05	4.50252	-2.46625	0.0117548	0.350191	0.649809
135285173	1105988	3	10023499	3.36029e-05	4.47362	-2.42674	0.0116695	0.426209	0.573791
43757837	1500043	17	41132051	3.65457e-05	4.43716	3.20014	0.011562	0.160305	0.839695
110709451	1012271	24	57395079	3.75314e-05	4.42561	-3.03501	0.0115279	0.165076	0.834924
135160028	1332308	10	45364839	3.77819e-05	4.42272	3.77386	0.0115194	0.11514	0.88486
132834285	1315341	9	90479317	3.91259e-05	4.40754	4.1132	0.0114746	0.0938295	0.90617
136536638	1185689	5	72410862	3.92953e-05	4.40566	2.73915	0.0114691	0.283079	0.716921
133620498	1184981	5	70016422	3.96111e-05	4.40218	2.95683	0.0114589	0.236641	0.763359
137106166	1238187	7	29642778	4.14874e-05	4.38208	-2.71595	0.0113996	0.239504	0.760496
43760034	1499949	17	40851651	4.47077e-05	4.34962	3.74766	0.0113039	0.135496	0.864504
135911703	1057954	1	133239293	4.68473e-05	4.32932	5.14958	0.0112441	0.0489822	0.951018
136849120	1283332	8	80415670	4.82708e-05	4.31632	-6.07288	0.0112058	0.0397583	0.960242
134526679	1283333	8	80418475	4.82708e-05	4.31632	-6.07288	0.0112058	0.0397583	0.960242
134981541	1194863	5	107331246	4.91683e-05	4.30831	5.1242	0.0111823	0.0448473	0.955153

## Sheet: Hereford_RFI
rs#	Lab_MarkerID	Chromosome	Position	P-Value	#NAME?	Regression Beta	Proportion of Variance Explained	Minor Allele D Frequency	Major Allele d Frequency
42235430	1760875	6	113272786	3.06e-07	6.51448	1.02635	0.0309592	0.0744681	0.925532
109988749	1541198	19	54311890	3.58e-07	6.4466	-0.550815	0.0306082	0.3487	0.6513
109988749	1541198	19	54311890	3.58e-07	6.4466	-0.550815	0.0306082	0.3487	0.6513
42977909	1228936	6	113904455	3.06e-06	5.51427	0.816065	0.0257906	0.0969267	0.903073
42977908	1228937	6	113905122	3.06e-06	5.51427	0.816065	0.0257906	0.0969267	0.903073
42237290	1228874	6	113736812	4.09e-06	5.38805	0.702029	0.0251389	0.131797	0.868203
42237275	1228876	6	113746146	7.33e-06	5.13468	0.79231	0.0238316	0.0963357	0.903664
134797991	1541208	19	54330218	1.33e-05	4.87501	-0.453009	0.022493	0.445626	0.554374
109447753	24915	9	52566965	1.79e-05	4.74713	0.662016	0.0218343	0.13357	0.86643
136891583	1541207	19	54329120	2.8e-05	4.55362	0.446575	0.0208384	0.409574	0.590426
41717728	1759244	12	65602532	3.2e-05	4.49436	-0.493895	0.0205337	0.301418	0.698582
109951310	1111362	3	29724146	3.53e-05	4.45276	-0.821752	0.0203199	0.0933806	0.906619
109044410	1111363	3	29729873	3.53e-05	4.45276	-0.821752	0.0203199	0.0933806	0.906619
109791008	1111366	3	29745408	3.53e-05	4.45276	-0.821752	0.0203199	0.0933806	0.906619
109379348	1111369	3	29758538	3.53e-05	4.45276	-0.821752	0.0203199	0.0933806	0.906619
136606137	1111370	3	29763237	3.53e-05	4.45276	-0.821752	0.0203199	0.0933806	0.906619
134652814	1111371	3	29766559	3.53e-05	4.45276	-0.821752	0.0203199	0.0933806	0.906619
135682277	1568663	21	17611496	3.84e-05	4.41578	0.624845	0.0201298	0.221631	0.778369
133370257	1042716	1	72329677	4.55e-05	4.34218	0.774884	0.0197517	0.115248	0.884752
133921965	1066065	1	72204607	4.55e-05	4.34218	0.774884	0.0197517	0.115248	0.884752

## Sheet: Hereford_DMI
rs#	Lab_MarkerID	Chromosome	Position	P-Value	#NAME?	Regression Beta	Proportion of Variance Explained	Minor Allele D Frequency	Major Allele d Frequency
137605958	1121634	3	70286872	2.73e-06	5.56387	0.758888	0.0259852	0.324468	0.675532
109239108	1121601	3	70097464	2.9e-06	5.53798	0.75917	0.0258518	0.309102	0.690898
135096741	1541624	19	55529519	3.32e-06	5.47875	0.788102	0.0255466	0.279551	0.720449
133654882	1121624	3	70258600	3.72e-06	5.42974	0.767265	0.0252942	0.297872	0.702128
134234248	1624272	24	41538402	4.42e-06	5.35455	-0.980713	0.024907	0.150709	0.849291
135409816	1122173	3	73484998	4.47e-06	5.3496	0.974897	0.0248815	0.150118	0.849882
137703149	1541625	19	55530747	5.05e-06	5.2966	0.773881	0.0246086	0.280142	0.719858
136569532	1122169	3	73467677	5.09e-06	5.29351	0.997808	0.0245927	0.141253	0.858747
132801650	1121592	3	70015022	6.04e-06	5.2188	0.72862	0.0242081	0.333333	0.666667
133218979	1121635	3	70290220	6.8e-06	5.16719	0.731127	0.0239425	0.323286	0.676714
135343533	1121596	3	70071322	7.71e-06	5.11308	0.726503	0.0236641	0.328014	0.671986
110105390	1121597	3	70076533	7.71e-06	5.11308	0.726503	0.0236641	0.328014	0.671986
135438535	1121599	3	70093166	7.71e-06	5.11308	0.726503	0.0236641	0.328014	0.671986
108945967	1121600	3	70094743	7.71e-06	5.11308	0.726503	0.0236641	0.328014	0.671986
110783916	1013449	19	57330068	8.14e-06	5.08951	-0.919089	0.0235428	0.152482	0.847518
41929063	1542111	19	57316345	8.14e-06	5.08951	-0.919089	0.0235428	0.152482	0.847518
137293603	1542112	19	57320435	8.14e-06	5.08951	-0.919089	0.0235428	0.152482	0.847518
135800336	1542113	19	57324520	8.14e-06	5.08951	-0.919089	0.0235428	0.152482	0.847518
41929084	1542114	19	57325483	8.14e-06	5.08951	-0.919089	0.0235428	0.152482	0.847518
41929096	1542115	19	57330560	8.14e-06	5.08951	-0.919089	0.0235428	0.152482	0.847518
41929109	1542116	19	57331425	8.14e-06	5.08951	-0.919089	0.0235428	0.152482	0.847518
41929835	1542117	19	57333658	8.14e-06	5.08951	-0.919089	0.0235428	0.152482	0.847518
134622173	1542118	19	57363284	8.14e-06	5.08951	-0.919089	0.0235428	0.152482	0.847518
41929857	1542119	19	57364965	8.14e-06	5.08951	-0.919089	0.0235428	0.152482	0.847518
41578700	1746522	19	57362544	8.14e-06	5.08951	-0.919089	0.0235428	0.152482	0.847518
42577573	1053236	1	115133017	8.71e-06	5.06013	0.797127	0.0233917	0.247636	0.752364
134211951	1122167	3	73455740	9.23e-06	5.03474	0.907709	0.0232611	0.170804	0.829196
81129103	1766191	3	73465083	9.23e-06	5.03474	0.907709	0.0232611	0.170804	0.829196
41639034	1746521	19	57332231	1.03e-05	4.98856	-0.922671	0.0230236	0.149527	0.850473
109674097	1121598	3	70087096	1.21e-05	4.91575	0.700184	0.0226492	0.31383	0.68617
135302130	1122198	3	73569043	1.29e-05	4.88906	0.891015	0.0225119	0.172577	0.827423
133276350	1332669	10	46766505	1.56e-05	4.80649	0.913806	0.0220876	0.154846	0.845154
135119099	1216654	6	68114626	1.68e-05	4.77409	-1.69738	0.0219211	0.034279	0.965721
133417462	1262043	8	2197870	1.78e-05	4.75035	-0.708066	0.0217991	0.290189	0.709811
137437506	1122226	3	73670039	1.8e-05	4.74477	0.727447	0.0217705	0.297281	0.702719
109988749	1541198	19	54311890	2.18e-05	4.66161	-0.652414	0.0213434	0.3487	0.6513
109988749	1541198	19	54311890	2.18e-05	4.66161	-0.652414	0.0213434	0.3487	0.6513
110241683	1261581	8	776955	2.72e-05	4.56489	-0.683679	0.0208469	0.356383	0.643617
133868431	1539182	19	45833055	3.43e-05	4.46423	1.08994	0.0203305	0.0927896	0.90721
133818330	1122164	3	73442670	3.5e-05	4.45645	0.843178	0.0202906	0.173759	0.826241
133248572	1624234	24	41416981	3.75e-05	4.42568	-0.725836	0.0201328	0.270686	0.729314
137298451	1624235	24	41417864	3.75e-05	4.42568	-0.725836	0.0201328	0.270686	0.729314
110447824	1624237	24	41422004	3.75e-05	4.42568	-0.725836	0.0201328	0.270686	0.729314
134486087	1624238	24	41423370	3.75e-05	4.42568	-0.725836	0.0201328	0.270686	0.729314
110155846	1122327	3	74020881	4.08e-05	4.38956	0.806621	0.0199477	0.204492	0.795508
110308394	1332668	10	46765925	4.12e-05	4.38556	0.836113	0.0199272	0.164894	0.835106

## Sheet: Hereford_ADG
rs#	Lab_MarkerID	Chromosome	Position	P-Value	#NAME?	Regression Beta	Proportion of Variance Explained	Minor Allele D Frequency	Major Allele d Frequency
109685956	1194474	5	106256616	2.27e-07	6.64468	-0.179056	0.0314466	0.378681	0.621319
132862617	1194475	5	106261873	2.27e-07	6.64468	-0.179056	0.0314466	0.378681	0.621319
109901274	1255463	7	93244933	3.08e-07	6.51187	-0.151947	0.030764	0.471731	0.528269
109618368	1255466	7	93254737	3.08e-07	6.51187	-0.151947	0.030764	0.471731	0.528269
110680622	1255473	7	93287387	3.08e-07	6.51187	-0.151947	0.030764	0.471731	0.528269
109561984	1255454	7	93223793	6.09e-07	6.21536	-0.148859	0.0292401	0.464075	0.535925
109305221	1255455	7	93224876	6.09e-07	6.21536	-0.148859	0.0292401	0.464075	0.535925
108999739	1255456	7	93226167	6.09e-07	6.21536	-0.148859	0.0292401	0.464075	0.535925
110961132	1255440	7	93190119	6.62e-07	6.17895	-0.148314	0.029053	0.463486	0.536514
110840843	1255443	7	93206020	6.62e-07	6.17895	-0.148314	0.029053	0.463486	0.536514
110831316	1255444	7	93207176	6.62e-07	6.17895	-0.148314	0.029053	0.463486	0.536514
110545207	1255445	7	93207846	6.62e-07	6.17895	-0.148314	0.029053	0.463486	0.536514
110059753	1010219	7	93218452	6.68e-07	6.1754	-0.148361	0.0290348	0.46172	0.53828
110452521	1003278	8	761904	6.68e-07	6.17491	0.166846	0.0290322	0.336867	0.663133
136952640	1261577	8	764159	6.68e-07	6.17491	0.166846	0.0290322	0.336867	0.663133
134978343	1261578	8	767032	6.68e-07	6.17491	0.166846	0.0290322	0.336867	0.663133
136695610	1261579	8	769390	6.68e-07	6.17491	0.166846	0.0290322	0.336867	0.663133
110803215	1194471	5	106243696	9.71e-07	6.01284	-0.167697	0.0281994	0.353946	0.646054
110218115	1194469	5	106221295	9.75e-07	6.01085	-0.169466	0.0281892	0.289164	0.710836
137822220	1194472	5	106247266	1.23e-06	5.9098	-0.169819	0.02767	0.386337	0.613663
109476734	1255430	7	93133195	1.63e-06	5.7874	-0.144052	0.0270413	0.454653	0.545347
109676906	1194476	5	106264394	1.68e-06	5.77394	-0.167284	0.0269721	0.385748	0.614252
132971729	1194478	5	106269953	1.68e-06	5.77394	-0.167284	0.0269721	0.385748	0.614252
110421124	13223	5	106269362	1.87e-06	5.72842	-0.166738	0.0267384	0.386337	0.613663
109050440	1255431	7	93142176	1.9e-06	5.7218	-0.142924	0.0267043	0.457597	0.542403
133960300	1194473	5	106250561	1.91e-06	5.71787	-0.166324	0.0266842	0.385159	0.614841
135928140	1194477	5	106267060	1.91e-06	5.71787	-0.166324	0.0266842	0.385159	0.614841
109072205	1194470	5	106240257	2.51e-06	5.60114	-0.162487	0.0260848	0.358068	0.641932
41654528	1755211	5	106230591	2.51e-06	5.60114	-0.162487	0.0260848	0.358068	0.641932
43747049	1255530	7	93540537	2.54e-06	5.59436	-0.145973	0.0260499	0.468787	0.531213
43745992	1255531	7	93543022	2.87e-06	5.54191	-0.145413	0.0257807	0.468198	0.531802
109326986	1255513	7	93495507	4.12e-06	5.38501	-0.141512	0.0249753	0.428151	0.571849
110893823	1255542	7	93591510	5.65e-06	5.24786	-0.141088	0.0242716	0.469376	0.530624
109501872	1255446	7	93208853	9.09e-06	5.04164	-0.14212	0.0232142	0.311543	0.688457
109013574	1255447	7	93211053	9.09e-06	5.04164	-0.14212	0.0232142	0.311543	0.688457
110526644	1255484	7	93355753	9.44e-06	5.02489	-0.141202	0.0231283	0.342756	0.657244
110032035	9805	8	849432	1.03e-05	4.98684	0.135452	0.0229333	0.468787	0.531213
110242129	1262518	8	3908883	1.1e-05	4.95788	-0.153788	0.0227849	0.270318	0.729682
110978710	1255502	7	93435518	1.23e-05	4.91104	-0.136159	0.0225449	0.40636	0.59364
109980631	1255448	7	93213670	1.29e-05	4.88845	-0.139615	0.0224292	0.310954	0.689046
109756857	1255449	7	93214752	1.29e-05	4.88845	-0.139615	0.0224292	0.310954	0.689046
136819680	1255451	7	93220975	1.29e-05	4.88845	-0.139615	0.0224292	0.310954	0.689046
109626533	1255452	7	93221590	1.29e-05	4.88845	-0.139615	0.0224292	0.310954	0.689046
109389180	1255453	7	93222309	1.29e-05	4.88845	-0.139615	0.0224292	0.310954	0.689046
110441525	1193717	5	103699344	1.32e-05	4.87959	0.177217	0.0223838	0.172556	0.827444
109458496	1261709	8	1130084	1.38e-05	4.86166	-0.139787	0.022292	0.482921	0.517079
111004452	1255498	7	93413221	1.45e-05	4.83853	-0.134629	0.0221735	0.409305	0.590695
137754375	1255519	7	93519716	1.47e-05	4.83351	-0.134967	0.0221478	0.406949	0.593051
137257775	1262044	8	2200430	1.5e-05	4.82414	0.134275	0.0220998	0.465253	0.534747
135504736	1262045	8	2202690	1.5e-05	4.82414	0.134275	0.0220998	0.465253	0.534747
136063818	1262048	8	2204926	1.5e-05	4.82414	0.134275	0.0220998	0.465253	0.534747
133423539	1262517	8	3905481	1.52e-05	4.81806	-0.151546	0.0220687	0.270907	0.729093
110032949	12838	8	828888	1.7e-05	4.76883	0.144206	0.0218166	0.3298	0.6702
132681042	1261605	8	823025	1.7e-05	4.76883	0.144206	0.0218166	0.3298	0.6702
136381397	1261607	8	825639	1.7e-05	4.76883	0.144206	0.0218166	0.3298	0.6702
136063394	1255516	7	93514586	1.91e-05	4.71824	-0.13301	0.0215577	0.405771	0.594229
133991504	1255517	7	93517156	1.91e-05	4.71824	-0.13301	0.0215577	0.405771	0.594229
134544006	1255518	7	93519053	1.91e-05	4.71824	-0.13301	0.0215577	0.405771	0.594229
133745825	1255520	7	93522200	1.91e-05	4.71824	-0.13301	0.0215577	0.405771	0.594229
137459282	1255521	7	93523928	1.91e-05	4.71824	-0.13301	0.0215577	0.405771	0.594229
133070795	1255522	7	93524570	1.91e-05	4.71824	-0.13301	0.0215577	0.405771	0.594229
133769851	1255523	7	93525528	1.91e-05	4.71824	-0.13301	0.0215577	0.405771	0.594229
135778053	1255524	7	93526551	1.91e-05	4.71824	-0.13301	0.0215577	0.405771	0.594229
133015451	1255525	7	93527824	1.91e-05	4.71824	-0.13301	0.0215577	0.405771	0.594229
137185256	1255526	7	93528599	1.91e-05	4.71824	-0.13301	0.0215577	0.405771	0.594229
135539464	1255527	7	93529739	1.91e-05	4.71824	-0.13301	0.0215577	0.405771	0.594229
136564450	1255528	7	93531076	1.91e-05	4.71824	-0.13301	0.0215577	0.405771	0.594229
136578031	1061213	1	144248117	1.96e-05	4.70787	-0.449074	0.0215046	0.0182568	0.981743
134013529	1061214	1	144252458	1.96e-05	4.70787	-0.449074	0.0215046	0.0182568	0.981743
137652911	1061215	1	144262090	1.96e-05	4.70787	-0.449074	0.0215046	0.0182568	0.981743
135099351	1061217	1	144270164	1.96e-05	4.70787	-0.449074	0.0215046	0.0182568	0.981743
136916475	1061222	1	144290275	1.96e-05	4.70787	-0.449074	0.0215046	0.0182568	0.981743
133831719	1061225	1	144301509	1.96e-05	4.70787	-0.449074	0.0215046	0.0182568	0.981743
109609440	1684599	29	20378979	2.03e-05	4.69357	0.145101	0.0214314	0.366902	0.633098
133431573	1262046	8	2203356	2.04e-05	4.69011	0.132722	0.0214137	0.46702	0.53298
134673772	1262047	8	2203952	2.04e-05	4.69011	0.132722	0.0214137	0.46702	0.53298
43740113	1262049	8	2206177	2.06e-05	4.68518	0.132837	0.0213885	0.466431	0.533569
133849447	1262052	8	2212820	2.06e-05	4.68518	0.132837	0.0213885	0.466431	0.533569
110760842	1255487	7	93364506	2.07e-05	4.68486	-0.133033	0.0213868	0.385159	0.614841
41596473	1255489	7	93374213	2.08e-05	4.68155	-0.131945	0.0213699	0.37927	0.62073
133066867	1255514	7	93500747	2.25e-05	4.64762	-0.131492	0.0211963	0.408716	0.591284
136096285	1255499	7	93415439	2.35e-05	4.62898	-0.1312	0.0211009	0.409894	0.590106
110918717	1255509	7	93476401	2.42e-05	4.61611	-0.132289	0.0210351	0.379859	0.620141
109665272	1255488	7	93365704	2.53e-05	4.59727	-0.131414	0.0209387	0.383981	0.616019
133223439	1255491	7	93377953	2.6e-05	4.58579	-0.130553	0.02088	0.378092	0.621908
134958488	1061209	1	144221598	2.72e-05	4.56511	-0.409899	0.0207742	0.0217903	0.97821
133008111	1061210	1	144229413	2.72e-05	4.56511	-0.409899	0.0207742	0.0217903	0.97821
109487719	1561062	20	62966205	2.8e-05	4.55229	-0.28898	0.0207087	0.0453475	0.954653
109140454	1072118	2	22635631	2.93e-05	4.53273	-0.252099	0.0206087	0.0647821	0.935218
137664410	1072127	2	22677558	2.93e-05	4.53273	-0.252099	0.0206087	0.0647821	0.935218
42011155	1595140	22	44505204	3.15e-05	4.50186	-0.130412	0.0204508	0.34629	0.65371
133418914	1262246	8	2977553	3.34e-05	4.47639	-0.143944	0.0203207	0.257362	0.742638
133418914	1262246	8	2977553	3.34e-05	4.47639	-0.143944	0.0203207	0.257362	0.742638
110985437	1255507	7	93459152	3.36e-05	4.47383	-0.129537	0.0203076	0.403416	0.596584
135436798	1261896	8	1726561	3.44e-05	4.46375	-0.134155	0.020256	0.490577	0.509423
135066286	1255492	7	93383794	3.52e-05	4.45286	-0.128651	0.0202004	0.375147	0.624853
41639229	1769951	1	142861361	3.58e-05	4.44616	-0.535644	0.0201662	0.0123675	0.987633
132678958	1103931	3	3427943	3.71e-05	4.43045	-0.193072	0.0200859	0.116608	0.883392
109840242	1261878	8	1684470	3.88e-05	4.41075	0.133748	0.0199853	0.392226	0.607774
109392129	1261879	8	1688756	3.88e-05	4.41075	0.133748	0.0199853	0.392226	0.607774
135772558	1061963	1	146772412	3.93e-05	4.40612	-0.426531	0.0199616	0.0200236	0.979976
110901952	1261592	8	797921	3.95e-05	4.40367	0.119875	0.0199491	0.479388	0.520612
136364407	1255490	7	93375658	3.98e-05	4.4006	-0.127425	0.0199334	0.377503	0.622497
110193588	1255493	7	93385488	4e-05	4.39839	-0.127274	0.0199221	0.379859	0.620141
135330738	1066622	2	1413960	4.21e-05	4.3757	-0.139331	0.0198062	0.293875	0.706125
135237992	1552196	20	27677008	4.26e-05	4.37104	-0.297348	0.0197824	0.0400471	0.959953
137598743	1255510	7	93480860	4.47e-05	4.34987	-0.127235	0.0196743	0.382214	0.617786
133584111	1261608	8	832708	4.56e-05	4.34086	0.144825	0.0196283	0.298587	0.701413
135139917	1261609	8	834039	4.56e-05	4.34086	0.144825	0.0196283	0.298587	0.701413
110717480	1441686	14	74362083	4.56e-05	4.34061	-0.129098	0.019627	0.330978	0.669022
42915420	1563335	20	69750234	4.63e-05	4.33479	-0.132519	0.0195973	0.317432	0.682568
135113028	1061226	1	144306464	4.63e-05	4.33468	-0.378754	0.0195968	0.0241461	0.975854
132744831	1061227	1	144310395	4.63e-05	4.33468	-0.378754	0.0195968	0.0241461	0.975854

## Sheet: Hereford_MMWT
rs#	Lab_MarkerID	Chromosome	Position	P-Value	#NAME?	Regression Beta	Proportion of Variance Explained	Minor Allele D Frequency	Major Allele d Frequency
135019655	1719105	X	112907146	3.19e-10	9.49686	19.6617	0.046081	0.0106007	0.989399
108974058	1021524	X	112901954	7.88e-10	9.10343	18.6869	0.0440673	0.0111896	0.98881
133569107	1719115	X	112949063	1.4e-07	6.85464	13.8547	0.0325257	0.0153121	0.984688
134160850	1716809	X	105464807	1.72e-07	6.76353	12.9959	0.0320575	0.0170789	0.982921
137571512	1716813	X	105482237	2.02e-07	6.695	13.0856	0.0317052	0.01649	0.98351
133032375	1546052	20	4906976	1.1e-06	5.95734	-3.76001	0.0279143	0.38987	0.61013
43711332	50597	20	4618689	1.48e-06	5.82886	-3.73252	0.0272542	0.395171	0.604829
43350563	1545980	20	4616970	1.48e-06	5.82886	-3.73252	0.0272542	0.395171	0.604829
136294669	1545981	20	4621590	1.48e-06	5.82886	-3.73252	0.0272542	0.395171	0.604829
136863612	1716811	X	105475142	2.21e-06	5.65474	9.42208	0.02636	0.0306243	0.969376
110564728	1743237	14	6020678	3.65e-06	5.43724	9.23975	0.0252434	0.0371025	0.962898
137391186	1718215	X	109895594	3.75e-06	5.42621	9.13216	0.0251868	0.0288575	0.971143
133106750	1720969	X	120681842	5.21e-06	5.28279	11.2778	0.0244508	0.0176678	0.982332
109299907	1541684	19	55671599	5.48e-06	5.261	6.61309	0.024339	0.0677267	0.932273
135750535	1541685	19	55673659	5.48e-06	5.261	6.61309	0.024339	0.0677267	0.932273
133944891	1541686	19	55674981	5.48e-06	5.261	6.61309	0.024339	0.0677267	0.932273
42662066	1546046	20	4888964	5.96e-06	5.22503	-3.49763	0.0241545	0.366902	0.633098
109097616	1716812	X	105480263	7.45e-06	5.12756	8.84904	0.0236547	0.0312132	0.968787
134277221	1586497	22	11036102	1.05e-05	4.97771	3.97701	0.0228866	0.23086	0.76914
110512371	1541687	19	55678754	1.11e-05	4.95638	6.37684	0.0227772	0.0689046	0.931095
41640832	1771413	22	17044215	1.31e-05	4.88266	9.2273	0.0223995	0.0300353	0.969965
110730538	13299	9	15269197	1.34e-05	4.87211	-13.0205	0.0223455	0.0129564	0.987044
136826059	1586502	22	11042287	1.35e-05	4.87081	3.70339	0.0223388	0.270907	0.729093
43466170	1611162	23	43769039	1.44e-05	4.84164	-3.63584	0.0221894	0.271496	0.728504
135395624	1154166	4	76360463	1.51e-05	4.81989	6.81125	0.0220781	0.0229682	0.977032
133418914	1262246	8	2977553	1.7e-05	4.77034	-3.74089	0.0218244	0.257362	0.742638
133418914	1262246	8	2977553	1.7e-05	4.77034	-3.74089	0.0218244	0.257362	0.742638
110412424	1424132	14	6205521	1.76e-05	4.75515	9.73982	0.0217466	0.0282686	0.971731
110533491	1743248	14	6168778	1.76e-05	4.75515	9.73982	0.0217466	0.0282686	0.971731
109319215	1743250	14	6183655	1.76e-05	4.75515	9.73982	0.0217466	0.0282686	0.971731
110443734	1743252	14	6191385	1.76e-05	4.75515	9.73982	0.0217466	0.0282686	0.971731
134601591	1743253	14	6200692	1.76e-05	4.75515	9.73982	0.0217466	0.0282686	0.971731
110195456	1261946	8	1902804	2.35e-05	4.62831	-3.87248	0.0210975	0.216726	0.783274
109843674	1261947	8	1903410	2.35e-05	4.62831	-3.87248	0.0210975	0.216726	0.783274
135732113	1261948	8	1903969	2.35e-05	4.62831	-3.87248	0.0210975	0.216726	0.783274
110502328	1261956	8	1920052	2.35e-05	4.6282	-3.90317	0.0210969	0.213781	0.786219
132648515	1261971	8	1974325	2.35e-05	4.6282	-3.90317	0.0210969	0.213781	0.786219
109241342	1586493	22	11019679	2.4e-05	4.61915	3.5968	0.0210507	0.278563	0.721437
110682763	1586495	22	11026872	2.51e-05	4.60064	3.8066	0.020956	0.241461	0.758539
134198842	1586494	22	11021777	2.53e-05	4.59677	3.62523	0.0209362	0.262662	0.737338
132890650	1646365	26	19130032	2.82e-05	4.54941	6.99233	0.0206939	0.0541814	0.945819
110287223	1646368	26	19140504	2.82e-05	4.54941	6.99233	0.0206939	0.0541814	0.945819
110954326	1586521	22	11113761	2.92e-05	4.53508	3.60662	0.0206207	0.260895	0.739105
43350534	1545976	20	4594721	2.95e-05	4.52975	-3.22482	0.0205935	0.452297	0.547703
41572077	1746636	20	4625047	2.95e-05	4.52975	-3.22482	0.0205935	0.452297	0.547703
29015068	48296	22	11035354	2.97e-05	4.52749	3.82785	0.0205819	0.222026	0.777974
29015065	1023731	22	11038205	2.97e-05	4.52749	3.82785	0.0205819	0.222026	0.777974
133001829	1586496	22	11032171	2.97e-05	4.52749	3.82785	0.0205819	0.222026	0.777974
135447315	1586498	22	11036990	2.97e-05	4.52749	3.82785	0.0205819	0.222026	0.777974
133070204	1586499	22	11039410	2.97e-05	4.52749	3.82785	0.0205819	0.222026	0.777974
110956122	1424045	14	5908157	3.03e-05	4.51874	5.44019	0.0205371	0.0783274	0.921673
110228260	1743231	14	5911455	3.03e-05	4.51874	5.44019	0.0205371	0.0783274	0.921673
41613726	53847	22	11063911	3.14e-05	4.50278	3.53753	0.0204556	0.281508	0.718492
137324764	1586500	22	11040085	3.14e-05	4.50278	3.53753	0.0204556	0.281508	0.718492
135954401	1586501	22	11041807	3.14e-05	4.50278	3.53753	0.0204556	0.281508	0.718492
108977089	1586505	22	11050324	3.14e-05	4.50278	3.53753	0.0204556	0.281508	0.718492
110045795	1586506	22	11054759	3.14e-05	4.50278	3.53753	0.0204556	0.281508	0.718492
136428137	1586507	22	11061313	3.14e-05	4.50278	3.53753	0.0204556	0.281508	0.718492
132885342	1262040	8	2191423	3.22e-05	4.49224	-3.82133	0.0204017	0.216726	0.783274
41580194	1739518	8	2131216	3.46e-05	4.46066	-3.94171	0.0202403	0.204358	0.795642
42661324	1546053	20	4916558	3.7e-05	4.4323	-3.18212	0.0200954	0.454653	0.545347
42661321	1546054	20	4917418	3.7e-05	4.4323	-3.18212	0.0200954	0.454653	0.545347
133200096	1131457	3	110028042	3.76e-05	4.42424	13.3152	0.0200542	0.0153121	0.984688
134593740	1406731	13	19640040	3.9e-05	4.40895	-2.99408	0.0199761	0.411072	0.588928
133687465	1727775	PAX	145335059	3.94e-05	4.40492	-3.89761	0.0199555	0.290931	0.709069
135242940	1727776	PAX	145336626	3.94e-05	4.40492	-3.89761	0.0199555	0.290931	0.709069
136496621	1727777	PAX	145337792	3.94e-05	4.40492	-3.89761	0.0199555	0.290931	0.709069
136939586	1727778	PAX	145339147	3.94e-05	4.40492	-3.89761	0.0199555	0.290931	0.709069
134564017	1727779	PAX	145341053	3.94e-05	4.40492	-3.89761	0.0199555	0.290931	0.709069
137844734	1727780	PAX	145341696	3.94e-05	4.40492	-3.89761	0.0199555	0.290931	0.709069
109321698	1727781	PAX	145342755	3.94e-05	4.40492	-3.89761	0.0199555	0.290931	0.709069
133277846	1288611	8	100609891	3.99e-05	4.39956	11.6407	0.0199281	0.0135453	0.986455
134145750	1125743	3	88663881	4.89e-05	4.31074	-4.64369	0.0194745	0.121319	0.878681

## Sheet: SimAngus_RFI
rs#	Lab_MarkerID	Chromosome	Position	P-Value	#NAME?	Regression Beta	Proportion of Variance Explained	Minor Allele D Frequency	Major Allele d Frequency
135481840	1466751	15	84385575	1.26751e-06	5.89705	-0.420794	0.0195717	0.482334	0.517666
136516427	1466752	15	84389558	1.26751e-06	5.89705	-0.420794	0.0195717	0.482334	0.517666
136201719	1466755	15	84395165	1.26751e-06	5.89705	-0.420794	0.0195717	0.482334	0.517666
42766254	1684518	29	20026356	3.49579e-06	5.45645	0.580714	0.0179615	0.126541	0.873459
136779884	1684520	29	20031356	5.09845e-06	5.29256	0.576266	0.0173632	0.123254	0.876746
43010206	1466716	15	84281369	6.73387e-06	5.17174	0.463042	0.0169224	0.23788	0.76212
110784303	1466277	15	82733740	6.93187e-06	5.15915	0.394073	0.0168765	0.486031	0.513969
134999235	1684521	29	20032827	7.65014e-06	5.11633	0.568974	0.0167204	0.1212	0.8788
134133279	1466662	15	84094641	8.47527e-06	5.07185	0.401385	0.0165582	0.451109	0.548891
136403129	1684522	29	20033845	1.08336e-05	4.96523	0.558763	0.0161697	0.121611	0.878389
136777157	1287805	8	97725134	1.10354e-05	4.95721	-0.55636	0.0161405	0.144207	0.855793
42752810	1678961	28	45167720	1.56585e-05	4.80525	-0.39796	0.0155872	0.474938	0.525062
109581736	1466736	15	84363360	1.64152e-05	4.78475	0.393023	0.0155126	0.38332	0.61668
108942504	16452	22	57059887	2.12538e-05	4.67256	-0.565843	0.0151046	0.109285	0.890715
137079604	1598443	22	57055742	2.12538e-05	4.67256	-0.565843	0.0151046	0.109285	0.890715
43563313	1598444	22	57059333	2.12538e-05	4.67256	-0.565843	0.0151046	0.109285	0.890715
134253688	1508974	17	72460078	2.16223e-05	4.6651	-0.382769	0.0150774	0.352095	0.647905
109651978	1011295	8	97717526	2.66671e-05	4.57402	-0.455713	0.0147464	0.195563	0.804437
134007940	1598437	22	57040083	2.71703e-05	4.56591	-0.560015	0.0147169	0.108874	0.891126
42982589	1413228	13	43607217	3.07387e-05	4.51231	0.581743	0.0145222	0.096138	0.903862
110431974	1466741	15	84375426	3.12411e-05	4.50527	0.379347	0.0144966	0.385785	0.614215
132839267	1466744	15	84377881	3.12411e-05	4.50527	0.379347	0.0144966	0.385785	0.614215
41688614	1413019	13	42940726	3.12451e-05	4.50522	0.396175	0.0144964	0.264996	0.735004
137397511	1287778	8	97599268	3.41509e-05	4.4666	-0.400373	0.0143562	0.272802	0.727198
135605304	1466578	15	83716990	3.56964e-05	4.44738	0.385628	0.0142864	0.311832	0.688168
42148819	38613	10	51438567	4.1007e-05	4.38714	-0.445214	0.0140679	0.178718	0.821282
109945249	1019612	1	137344809	4.2679e-05	4.36979	-0.845312	0.0140049	0.0414955	0.958505
133427797	1168069	5	2954663	4.97788e-05	4.30296	-0.367087	0.0137625	0.449877	0.550123

## Sheet: SimAngus_DMI
rs#	Lab_MarkerID	Chromosome	Position	P-Value	#NAME?	Regression Beta	Proportion of Variance Explained	Minor Allele D Frequency	Major Allele d Frequency
42230501	1426931	14	17109966	2.07353e-06	5.68329	-1.05033	0.0187433	0.0607553	0.939245
41839350	1426946	14	17180137	2.07353e-06	5.68329	-1.05033	0.0187433	0.0607553	0.939245
110942064	1426951	14	17204405	2.07353e-06	5.68329	-1.05033	0.0187433	0.0607553	0.939245
41839408	1426953	14	17211101	2.07353e-06	5.68329	-1.05033	0.0187433	0.0607553	0.939245
41839376	1426956	14	17222493	2.07353e-06	5.68329	-1.05033	0.0187433	0.0607553	0.939245
41839421	1426963	14	17251557	2.07353e-06	5.68329	-1.05033	0.0187433	0.0607553	0.939245
42230512	1760836	14	17138879	2.07353e-06	5.68329	-1.05033	0.0187433	0.0607553	0.939245
41839412	1426952	14	17205238	2.77076e-06	5.5574	-1.03313	0.0182844	0.0611658	0.938834
41640231	1754240	21	16038671	4.41177e-06	5.35539	-0.489597	0.0175486	0.474959	0.525041
42230500	1426927	14	17097816	6.66227e-06	5.17638	-0.971471	0.016897	0.0628079	0.937192
110850964	1646406	26	19260585	9.1998e-06	5.03622	-0.474474	0.0163873	0.421593	0.578407
136601987	1109235	3	22439044	9.79994e-06	5.00878	-0.493531	0.0162876	0.495895	0.504105
133639597	1109236	3	22444175	9.79994e-06	5.00878	-0.493531	0.0162876	0.495895	0.504105
137508298	1109237	3	22445642	9.79994e-06	5.00878	-0.493531	0.0162876	0.495895	0.504105
132984324	1109238	3	22448309	9.79994e-06	5.00878	-0.493531	0.0162876	0.495895	0.504105
134157059	1066191	1	125080423	1.12859e-05	4.94746	0.560653	0.0160648	0.199097	0.800903
135829589	1109234	3	22437394	1.32359e-05	4.87825	0.475291	0.0158133	0.47578	0.52422
29026420	1736976	5	52950186	1.43784e-05	4.84229	-1.40908	0.0156827	0.023399	0.976601
42294683	1645153	26	13971277	2.00569e-05	4.69774	0.50125	0.0151581	0.2578	0.7422
42294171	1645264	26	14604770	2.18572e-05	4.66041	-0.541495	0.0150227	0.203202	0.796798
135598057	1568145	21	16026357	2.53272e-05	4.59641	0.455955	0.0147907	0.439655	0.560345
41965403	1568144	21	16022476	2.84895e-05	4.54531	0.453981	0.0146055	0.444581	0.555419
137771335	1541080	19	53823991	2.90178e-05	4.53734	0.464934	0.0145765	0.486043	0.513957
110846166	1568147	21	16034370	3.02285e-05	4.51958	0.450132	0.0145122	0.440887	0.559113
133396546	1568146	21	16030285	3.0779e-05	4.51174	0.450553	0.0144838	0.441297	0.558703
42294182	1645265	26	14606723	3.11275e-05	4.50686	-0.531125	0.0144661	0.203612	0.796388
136716011	1459503	15	57550984	3.1814e-05	4.49738	0.590753	0.0144318	0.156814	0.843186
134186456	1222210	6	90757144	3.25761e-05	4.4871	-0.451869	0.0143946	0.470443	0.529557
133579056	1222221	6	90797634	3.25761e-05	4.4871	-0.451869	0.0143946	0.470443	0.529557
41834484	1427069	14	17599568	3.56385e-05	4.44808	-0.931824	0.0142532	0.0599343	0.940066
Hapmap50339-BTA-37129	53724	15	57566083	3.69395e-05	4.43251	0.588694	0.0141969	0.155583	0.844417
109157717	1459504	15	57558474	3.69395e-05	4.43251	0.588694	0.0141969	0.155583	0.844417
135398879	1459506	15	57563736	3.69395e-05	4.43251	0.588694	0.0141969	0.155583	0.844417
41768688	1459507	15	57567167	3.69395e-05	4.43251	0.588694	0.0141969	0.155583	0.844417
41768687	1459508	15	57568289	3.69395e-05	4.43251	0.588694	0.0141969	0.155583	0.844417
109036835	1459509	15	57569524	3.69395e-05	4.43251	0.588694	0.0141969	0.155583	0.844417
41768714	1459511	15	57578131	3.69395e-05	4.43251	0.588694	0.0141969	0.155583	0.844417
41768719	1459513	15	57580882	3.69395e-05	4.43251	0.588694	0.0141969	0.155583	0.844417
41768730	1459515	15	57590654	3.69395e-05	4.43251	0.588694	0.0141969	0.155583	0.844417
41769925	1459521	15	57599024	3.69395e-05	4.43251	0.588694	0.0141969	0.155583	0.844417
41770797	1459523	15	57601886	3.69395e-05	4.43251	0.588694	0.0141969	0.155583	0.844417
41770792	1459524	15	57602437	3.69395e-05	4.43251	0.588694	0.0141969	0.155583	0.844417
41770815	1459528	15	57612652	3.69395e-05	4.43251	0.588694	0.0141969	0.155583	0.844417
41771846	1459530	15	57615100	3.69395e-05	4.43251	0.588694	0.0141969	0.155583	0.844417
41771837	1459531	15	57616431	3.69395e-05	4.43251	0.588694	0.0141969	0.155583	0.844417
109462215	1459532	15	57617181	3.69395e-05	4.43251	0.588694	0.0141969	0.155583	0.844417
41770819	1459533	15	57618969	3.69395e-05	4.43251	0.588694	0.0141969	0.155583	0.844417
137032361	1459534	15	57619591	3.69395e-05	4.43251	0.588694	0.0141969	0.155583	0.844417
134950883	1459535	15	57620485	3.69395e-05	4.43251	0.588694	0.0141969	0.155583	0.844417
136602163	1459536	15	57621765	3.69395e-05	4.43251	0.588694	0.0141969	0.155583	0.844417
109850134	1459537	15	57622408	3.69395e-05	4.43251	0.588694	0.0141969	0.155583	0.844417
41771860	1459538	15	57623740	3.69395e-05	4.43251	0.588694	0.0141969	0.155583	0.844417
41771867	1459539	15	57625058	3.69395e-05	4.43251	0.588694	0.0141969	0.155583	0.844417
41771875	1459540	15	57626357	3.69395e-05	4.43251	0.588694	0.0141969	0.155583	0.844417
41771879	1459541	15	57627210	3.69395e-05	4.43251	0.588694	0.0141969	0.155583	0.844417
41771891	1459542	15	57628706	3.69395e-05	4.43251	0.588694	0.0141969	0.155583	0.844417
43188421	1459543	15	57635424	3.69395e-05	4.43251	0.588694	0.0141969	0.155583	0.844417
43188418	1459544	15	57637300	3.69395e-05	4.43251	0.588694	0.0141969	0.155583	0.844417
109481861	1459545	15	57638680	3.69395e-05	4.43251	0.588694	0.0141969	0.155583	0.844417
43188405	1459546	15	57640209	3.69395e-05	4.43251	0.588694	0.0141969	0.155583	0.844417
110259797	1459547	15	57651906	3.69395e-05	4.43251	0.588694	0.0141969	0.155583	0.844417
41771920	1459548	15	57653229	3.69395e-05	4.43251	0.588694	0.0141969	0.155583	0.844417
41583247	1744424	15	57617884	3.69395e-05	4.43251	0.588694	0.0141969	0.155583	0.844417
42295944	1645176	26	14010717	3.92052e-05	4.40666	0.452512	0.0141033	0.31445	0.68555
109473081	1078618	2	46882411	4.02789e-05	4.39492	-0.49861	0.0140608	0.255747	0.744253
133845191	1078621	2	46899719	4.02789e-05	4.39492	-0.49861	0.0140608	0.255747	0.744253
41636215	1734802	2	46877477	4.02789e-05	4.39492	-0.49861	0.0140608	0.255747	0.744253
42980441	1645187	26	14095598	4.21804e-05	4.37489	0.50793	0.0139883	0.224138	0.775862
110781488	14178	21	16018560	4.23857e-05	4.37278	0.44706	0.0139807	0.454023	0.545977
137623739	1568142	21	16016989	4.27525e-05	4.36904	0.44901	0.0139671	0.456897	0.543103
109580972	1568138	21	16009957	4.49248e-05	4.34751	0.448294	0.0138893	0.457307	0.542693
41965359	1568139	21	16011423	4.49248e-05	4.34751	0.448294	0.0138893	0.457307	0.542693
110013722	1568141	21	16016175	4.49248e-05	4.34751	0.448294	0.0138893	0.457307	0.542693
42444184	1119426	3	60567359	4.58746e-05	4.33843	-0.583963	0.0138564	0.206076	0.793924
137824794	1519274	18	33572334	4.90609e-05	4.30926	-0.524395	0.0137509	0.221264	0.778736
43472218	1221523	6	88120411	4.9836e-05	4.30246	-0.438355	0.0137263	0.355911	0.644089

[truncated: 3 more sheets: SimAngus_ADG, SimAngus_MMWT, SharedQTL]
